# Supplementary material for: Association between RASSF1A Promoter Methylation and Prostate Cancer: A Systematic Review and Meta-Analysis
Source: PLoS One. 2013 Sep 20;8(9):e75283. doi: 10.1371/journal.pone.0075283 (PMC3779179; doi:10.1371/journal.pone.0075283)
Supplement: Table S1 — Characteristics of studies included in the meta-analysis. (XLSX) [file pone.0075283.s001.xlsx]

## Sheet: Sheet1
Table S1. Characteristics of studies included in the meta-analysis.
S.No	Author	Country	Year	Race	Sample	Methods	Case type	Control type	TP	FP	FN	TN
1	Hoque et al	USA	2005	Caucasian	Urine	QMSP	PCa	BPH/OCD or normal#	38	10	14	81
2	Roupret et al	France	2007	Caucasian	Urine	QMSP	PCa	Normal#	74	3	21	35
3	Bastian et al	Portugal	2008	Caucasian	Serum	MSP	PCa	Normal#	3	0	207	35
4	Roupret et al	UK	2008	Caucasian	Blood	QMSP	PCa	BPH	41	5	1	17
5	Maruyama et al	USA	2002	Caucasian	Tissue	MSP	PCa	BPH/Normal*(7)	54	5	47	27
6	Kang et al	Korea	2004	Asian	Tissue	MSP	Pca/HGPIN	Normal#	40	0	11	20
7	Jeronimo et al	Portugal	2004	Caucasian	Tissue	QMSP	Pca/HGPIN	BPH	117	28	1	2
8	Yegnasubramanian et al	USA	2004	Caucasian	Tissue	QMSP	Pca	Normal*(12)	70	0	3	25
9	Singal et al	USA	2004	Caucasian	Tissue	MSP	Pca	BPH	40	8	41	34
10	Woodson et al	USA	2004	Caucasian	Tissue	QMSP	Pca/HGPIN	Normal*(11)	23	0	11	11
11	Florl et al	Germany	2004	Caucasian	Tissue	MSP	Pca	Normal#	88	19	25	17
12	Bastian et al	Germany	2005	Caucasian	Tissue	QMSP	Pca	BPH	36	4	17	10
13	Cho et al	Korea	2007	Asian	Tissue	MSP	Pca	BPH	155	7	24	23
14	Kawamoto et al	Japan	2007	Asian	Tissue	MSP	Pca	BPH	97	12	34	53
15	Syeed et al	India	2010	Asian	Tissue	MSP	Pca	BPH	17	7	33	38
16	Vasiljevic et al	UK/China	2011	Mix	Tissue	Pyrosequencing	Pca	BPH	44	2	4	27
BPH,Benign Prostate Hyperplasia;MSP,Methlation-Specific PCR; QMSP,Quantitative real time Methylation Specific PCR;TP,True Positive;FP,False Positive; FN,False Negative;TN,True Negative . PCa, Prostate Cancer; HGPIN, High Grade Postatic Intraepithelial Neoplasia ;OCD, Other Cancer Disease; *Numbers in parenthesis under the control column indicates matched normal tissues; # indicates normal prostat…
