# Supplementary material for: Association between RASSF1A Promoter Methylation and Prostate Cancer: A Systematic Review and Meta-Analysis
Source: PLoS One. 2013 Sep 20;8(9):e75283. doi: 10.1371/journal.pone.0075283 (PMC3779179; doi:10.1371/journal.pone.0075283)
Supplement: Table S2 — Details of studies included in the meta-analysis: Association between RASSF1A promoter methylation and pathological stage, Gleason score, and PSA levels. (XLSX) [file pone.0075283.s002.xlsx]

## Sheet: Sheet1
Table S2. Details of studies included in the meta-analysis. Association between RASSF1A promoter methylation and pathological stage, Gleason score, and PSA levels.
Author	Country	Year	Race	Sample	Methods	GS≥7*	GS≥7#	GS<7*	GS<7#	PSA>4*	PSA>4#	PSA≤4*	PSA≤4#	Ⅲ&Ⅳ*	Ⅲ&Ⅳ#	Ⅰ&Ⅱ*	Ⅰ&Ⅱ#
Hoque et al	USA	2005	Caucasian	Urine	QMSP	20	8	18	6	32	45	6	7	18	10	20	4
Kang et al	Korea	2004	Asian	Tissue	MSP	21	0	10	6	22	0	7	6	NA	NA	NA	NA
Bastian et al	Germany	2005	Caucasian	Tissue	QMSP	19	5	17	12	NA	NA	NA	NA	16	6	20	11
Cho et al	Korea	2007	Asian	Tissue	MSP	140	17	16	6	NA	NA	NA	NA	85	3	70	21
Singal et al	USA	2004	Caucasian	Tissue	MSP	24	19	12	18	NA	NA	NA	NA	14	10	24	27
Roupret et al	France	2007	Caucasian	Urine	QMSP	32	8	42	13	70	20	4	1	1	0	73	21
Kawamoto et al	Japan	2007	Asian	Tissue	MSP	49	7	47	28	NA	NA	NA	NA	42	4	55	30
PSA,Prostate Specific Antigen; GS,Gleason Score;Ⅰ&Ⅱ,Ⅲ&Ⅳ Pathological Stage; *methylation number; #no methylation number; NA,Not Applicable; QMSP ,Quantitative Methylation Specific PCR; MSP, Methylation Specific PCR.
