# Supplementary material for: Association between RASSF1A Promoter Methylation and Prostate Cancer: A Systematic Review and Meta-Analysis
Source: PLoS One. 2013 Sep 20;8(9):e75283. doi: 10.1371/journal.pone.0075283 (PMC3779179; doi:10.1371/journal.pone.0075283)
Supplement: Table S3 — Summary of primer sequences used in methylation study of RASSF1A. (XLSX) [file pone.0075283.s003.xlsx]

## Sheet: Sheet1
Table S3. Summary of primer sequences used in methylation study of RASSF1A.
S.No	Studies	Primer Location	CpG location	Forward Primer (5’ > 3’)	Reverse Primer (5’ > 3’)	Probe
1	Hoque et al	NA	NA	NA
2	Roupret et 2007	NA	NA	NA
3	Bastian et al 2008	NA	NA	CCTTCCTTCCCTCCTTCGT	ACCTCAAGATCACGGTCCAG
4	Roupret et al 2008	NA	NA	NA
5	Maruyama et al	F:-73 to -56	-65,-59,-57	M: 5′-GGGTTTTGCGAGAGCGCG-3′	M: 5′-GCTAACAAACGCGAACCG-3′
		R:+78 to +95	+78,+83,+85	U: 5′-GGTTTTGTGAGAGTGTGTTTAG-3′	U: 5′-CACTAACAAACACAAACCAAAC-3′
6	Kang et al	F:+213 to +232	+220,+222,+227	M:GTGTTAACGCGTTGCGTATC	M:AACCCCGCGAACTAAAAACGA
		R:+286 to +306	+286,+298,+300	U:TTTGGTTGGAGTGTGTTAATGTG	U:CAAACCCCACAAACTAAAAACAA
7	Jeronimo et al	F:+44 to +61	+45,+54	5′-GCG TTG AAG TCG GGG TTC-3′	5′-CCC GTA CTT CGC TAA CTT TAA ACG-3′	5′-FAM-ACA AAC GCG AAC CGA ACG AAA CCA-TAMRA
		R:+95 to +118	+95,+108,+115
8	Yegnasubramanian et al	F:+44 to +61	+45,+54	5′-GCG TTG AAG TCG GGG TTC-3′	5′-CCC GTA CTT CGC TAA CTT TAA ACG-3′	5′-FAM-ACA AAC GCG AAC CGA ACG AAA CCA-TAMRA
		R:+95 to +118	+95,+108,+115
9	Singal et al	F:+213 to +232	+220,+222,+227	GTGTTAACGCGTTGCGTATC	AACCCCGCGAACTAAAAACGA
		R:+286 to +306	+286,+298,+300
10	Woodson et al	F:+190 to +210	+197,+203	GAAGGGTCGTATTCGGTTGGA	ACCGTATAAAATTACACGCGATACC	FAM-ACGCGTTGCGTATCG-MGBNFQ
		R:+239 to +263	+244,+246,+260
11	Florl et al	F:-73 to -56	-65,-59,-57	M: 5′-GGGTTTTGCGAGAGCGCG-3′	M: GCTAACAAACGCGAACCG
		R:+78 to +95	+78,+83,+85	U: 5′-GGTTTTGTGAGAGTGTGTTTAG-3′	U: CACTAACAAACACAAACCAAAC
12	Bastian et al 2005	F:+44 to +61	+45,+54	5′-GCG TTG AAG TCG GGG TTC-3′	5′-CCC GTA CTT CGC TAA CTT TAA ACG-3′	5′-FAM-ACA AAC GCG AAC CGA ACG AAA CCA-TAMRA
		R:+95 to +118	+95,+108,+115
13	Cho et al	F:+213 to +232	+220,+222,+227	M: GTGTTAACGCGTTGCGTATC	M: AACCCCGCGAACTAAAAACGA
		R:+286 to +306	+286,+298,+300	U:TTTGGTTGGAGTGTGTTAATGTG	U:CAAACCCCACAAACTAAAAACAA
14	Kawamoto et al	F:-73 to -56	-65,-59,-57	M:GGGTTTTGCGAGAGCGCG	M:GCTAACAAACGCGAACCG
		R:+78 to +95	+78,+83,+85	U:GGTTTTGTGAGAGTGTGTTTAG	U:CACTAACAAACACAAACCAAAC
15	Syeed et al	NA	NA	NA
16	Vasiljevic et al	F:-101 to -82 R:-40 to -13	-79,-65,-59,-57,-47,-41	AAGGAGGGAAGGAAGGGTAA	B-AAACCTAAATACAAAAACTATAAAACCC	Sequence Primer:GGAAGGAAGGGTAAG
The promoter CpG island in RASSF1A gene analyzed by various studies listed in this table is located on chr3:50377804-50378540 (HG19). Primer and CG locations were annotated with respect to the RASSF1A Ref seq transcript NM_007182. NA, Not Applicable.
